# Supplementary material for: Psychological interventions for parents of children with intellectual disabilities to enhance child behavioral outcomes or parental well-being: A systematic review, content analysis and effects
Source: J Intellect Disabil. 2024 Nov 27;29(2):500–35. doi: 10.1177/17446295241302857 (PMC12084672; doi:10.1177/17446295241302857)
Supplement: Supplemental Material - Psychological interventions for parents of children with intellectual disabilities to enhance child behavioral outcomes or parental well-being: A systematic review, content analysis and effects [file sj-xlsx-2-jld-10.1177_17446295241302857.xlsx]

## Sheet: Taul1
Supplementary Table 1. PRISMA Checklist
		CHAPTER	PAGE
TITLE			1
ABSTRACT		ABSTRACT	1
INTRODUCTION	RATIONALE	INTRODUCTION	2
	OBJECTIVES	INTRODUCTION	3
METHODS	ELIGIBILITY CRITERIA	Eligibility Criteria	4
	INFORMATION SOURCES	Information Sources and Search Strategy	4
	SEARCH STRATEGY	Information Sources and Search Strategy	4
	SELECTION PROCESS	Information Sources and Search Strategy	5
	DATA COLLECTION PROCESS	Data Collection and Items	5
	DATA ITEMS (outcomes)	Data Collection and Items	5
	DATA ITEMS (other variables)	Data Collection and Items	5
	STUDY RISK OF BIAS ASSESSMENT	Risk of Bias	7
	EFFECT MEASURES	Effect Size Calculations	6
	SYNTHESIS METHODS	Effect Size Calculations	6
RESULTS	STUDY SELECTION	Study Selection	7
	STUDY CHARACTERISTICS	Study Characteristics	8
	RISK OF BIAS IN STUDIES	Risk of Bias and Certainty of Evidence	18
	RESULTS OF INDIVIDUAL STUDIES	Results of Individual Studies	15
	REPORTING BIASES	Risk of Bias and Certainty of Evidence	18
	CERTAINTY OF EVIDENCE	Risk of Bias and Certainty of Evidence	18
DISCUSSION	DISCUSSION (interpretation)	Discussion	19
	DISCUSSION (limitations of evidence)	Limitations and Future Research	23
	DISCUSSION (limitations of review processes)	Limitations and Future Research	23
	DISCUSSION (implications)	Conclusions	24
OTHER INFORMATION	SUPPORT	Funding	25
	COMPETING INTERESTS	Declaration of Conflicting Interests	25
