# Supplementary material for: Psychological interventions for parents of children with intellectual disabilities to enhance child behavioral outcomes or parental well-being: A systematic review, content analysis and effects
Source: J Intellect Disabil. 2024 Nov 27;29(2):500–35. doi: 10.1177/17446295241302857 (PMC12084672; doi:10.1177/17446295241302857)
Supplement: Supplemental Material - Psychological interventions for parents of children with intellectual disabilities to enhance child behavioral outcomes or parental well-being: A systematic review, content analysis and effects [file sj-xlsx-3-jld-10.1177_17446295241302857.xlsx]

## Sheet: Taul1
Supplementary Table 2. Parent Well-Being Measures
Parent well-being measures	Reference	Study
Beck Depression Scale (BDS)	Beck et al. (1961)	Yıldırım et al. (2012)
Center for Epidemiologic Studies Depression Scale (CES-D) Total Depression Score	Radloff (1977)	Chan and Neece (2018)
Child Adjustment and Parent Efficacy Scale – Developmental Disability (CAPES-DD)	Emser et al. (2016)	Hinton et al. (2017); Lee et al. (2022)
Coping Strategies Inventory (CSI)	Tobin et al. (1989)	López-Liria et al. (2020)
Depression Anxiety Stress Scale (DASS-42); (DASS-21)	Lovibond and Lovibond (1995)	Roux et al. (2013); Shapiro et al. (2014); Sofronoff et al. (2011)
Dispositional Hope Scale (DHS)	Snyder et al. (1991)	Kulbaş & Özabacı (2022)
General Health Questionnaire (GHQ)	Goldberg et al. (1997)	Ashori et al. (2019)
Hospital Anxiety and Depression Scale (HADS)	Zigmond and Snaith (1983)	Coulman et al. (2022)
Impact on Family Scale [Familien-Belastungs-Fragebogen (FaBel)]	Stein and Riessman (1980)	Kostulski et al. (2021)
Maladjustment scale	Echeburúa et al. (2000)	López-Liria et al. (2020)
Paediatric Quality of Life (Peds-QL) Family impact module	Varni et al. (1999)	Hamdani et al. (2021)
Parenting Self-Agency Measures (PSAM)	Dumka et al. (1996)	Riemersma et al. (2022)
Parenting Sense of Competence Scale (PSOC)	Johnston and Mash (1989)	Grenier-Martin et al. (2022); Sofronoff et al. (2011)
Parenting Stress Index (PSI); (PSI-SF); (PSI-4)	Abidin (1983)	Grenier-Martin et al. (2022); Hall et al. (2020 & 2022); Hand et al. (2012); Kleefman et al. (2014); López-Liria et al. (2020); Neece (2014); Platje et al. (2018); Riemersma et al. (2022)
Ryff’s Scale of psychological well-being (PWBS)	Ryff (1989)	Faramarzi & Bavali (2017); Kulbaş & Özabacı (2022)
Satisfaction with Life Total Score	Diener et al. (1985)	Neece (2014)
Self-Compassion Scale (SCS)	Neff (2003)	Kulbaş & Özabacı (2022)
Self-efficacy in the Nurturing Role	Pedersen et al. (1989)	Platje et al. (2018)
Warwick–Edinburgh Mental Well-Being Scale (WEMWBS)	Tennant et al. (2007)	Coulman et al. (2022)
