# Supplementary material for: Psychological interventions for parents of children with intellectual disabilities to enhance child behavioral outcomes or parental well-being: A systematic review, content analysis and effects
Source: J Intellect Disabil. 2024 Nov 27;29(2):500–35. doi: 10.1177/17446295241302857 (PMC12084672; doi:10.1177/17446295241302857)
Supplement: Supplemental Material - Psychological interventions for parents of children with intellectual disabilities to enhance child behavioral outcomes or parental well-being: A systematic review, content analysis and effects [file sj-xlsx-4-jld-10.1177_17446295241302857.xlsx]

## Sheet: Taul1
Supplementary Table 3. Child Behavior Measures
Child behavior measures	Reference	Study
Aberrant Behavior Checklist – Community (ABC-C)	Aman and Singh (1994)	Hall et al. (2020 & 2022)
Adaptive Behavior Scale Assessment System–2nd Edition (ABAS-II)	Harrison PL and Oakland T (2003)	Grenier-Martin et al. (2022)
Behavior Problems Inventory (BPI-S); (BPI-01)	Rojahn et al. (2001)	Grenier-Martin et al. (2022); Hall et al. (2020 & 2022)
Child Adjustment and Parent Efficacy Scale – Developmental Disability (CAPES-DD)	Emser et al. (2016)	Hinton et al. (2017); Lee et al. (2022)
Child Behavior Checklist (CBCL); (CBCL Preschool)	Achenbach (2000)	Coulman et al. (2022); Neece (2014); Shapiro et al. (2014)
Developmental Behaviour Checklist (DBC); (DBC-P); (DBC-24)	Einfeld and Tonge (2002)	Hinton et al. (2017); Kostulski et al. (2021); Lee et al. (2022); Roux et al. (2013)
Eyberg Child Behavior Inventory (ECBI)	Eyberg and Pincus (1999)	Kleefman et al. (2014); Roux et al. (2013); Sofronoff et al. (2011)
Strengths and Difficulties Questionnaire (SDQ)	Goodman (1997)	Hamdani et al. (2021); Hand et al. (2012); Kleefman et al. (2014); Riemersma et al. (2022)
